# Supplementary material for: Remote assessment of pelvic kinematics during single leg squat using smartphone sensors: Between-day reliability and identification of acute changes in motor performance
Source: PLoS One. 2023 Nov 22;18(11):e0288760. doi: 10.1371/journal.pone.0288760 (PMC10664960; doi:10.1371/journal.pone.0288760)
Supplement: S1 Data — (CSV) [file pone.0288760.s001.csv]

PART	fat_sqR_sg_beg	fat_sqR_fr_beg	fat_sqR_tr_beg	fat_sqR_sg_end	fat_sqR_fr_end	fat_sqR_tr_end	fat_sqL_sg_beg	fat_sqL_fr_beg	fat_sqL_tr_beg	fat_sqL_sg_end	fat_sqL_fr_end	fat_sqL_tr_end	fat_f50_sqR_beg	fat_f95_sqR_beg	fat_sentr_sqR_beg	fat_f50_sqR_end	fat_f95_sqR_end	fat_sentr_sqR_end	fat_f50_sqL_beg	fat_f95_sqL_beg	fat_sentr_sqL_beg	fat_f50_sqL_end	fat_f95_sqL_end	fat_sentr_sqL_end
P01	1.64103921	1.205281622	6.869777861	2.765414592	3.657064295	5.868090929	-5.670146061	4.920618002	-4.662298238	3.890045711	0.016566097	4.014832206	3.564713528	13.58612805	0.861572633	1.806850531	13.3289987	0.836358298	2.523213111	13.3809099	0.840900627	2.50105027	14.23779351	0.867065649
P02	-7.950402889	0.161887558	-0.291667234	-5.081821786			-8.757676107	1.996697424	1.654122364	-9.916952176	-5.216065535	16.59539574	2.450720058	13.83026493	0.831784328	3.274322425	13.9782286	0.850525335	3.730664718	14.62857143	0.843051057	1.200175888	12.67553585	0.79766236
P03	-4.453711028	-2.848227679	-4.000955287	-6.55157822	1.975968921	-8.665199099							1.906705931	13.02724077	0.80234978	1.829818555	13.66566394	0.833192551
P04	28.4655501	6.635955246	-2.382153606	28.50747686	6.918788945	-5.582309287	27.16080982	-9.159173764	0.913191626	26.8113494	-12.03118084	6.516463511	0.809510076	13.04957905	0.769450683	1.946763903	13.43663275	0.809785548	1.692852605	13.35667834	0.766130777	1.770389125	13.18350324	0.769027337
P05	-3.028797747	-1.294943731	-6.471360463	0.437086905	-0.683593479	-9.917580224	-9.474154881	5.654731832	-1.477749594	-4.699187677	4.727133907	1.346591442	1.672072583	13.91992551	0.788645034	3.011741253	13.99637243	0.839399017	1.947661104	13.13497823	0.80679696	2.55857314	13.78227495	0.797983071
P06	10.36127301	2.221386958	0.001149628	19.19284411	3.608952638	-3.005616992	16.10489732	3.234212691	-7.525650667	24.69795753	-0.047017374	-5.824252723	2.265099098	14.59037162	0.818800703	3.803942766	14.60216998	0.862162786	2.058651866	14.60163112	0.799360663	1.929420789	13.77529946	0.807727442
P07	15.15627381	-4.736186588	7.201293064	18.46622126	-3.96751003	-1.655153184	21.3877227	0.83228935	-10.34615778	22.48657962	-0.990187014	4.647629727	1.515864362	10.92796093	0.762661715	1.878828483	12.0291616	0.820735583	0.743775499	10.3291714	0.701322372	0.730543204	10.61601643	0.706287461
P08	17.62824282	0.110469982	1.637003964	15.76667131	3.585264754	-1.831881786	18.46132204	5.484068728	2.332932814	20.53656762	5.279790022	2.428773079	0.765115049	11.61317568	0.713918382	1.162339832	11.11111111	0.755447272	1.386594979	12.84246575	0.755684681	1.239395455	10.9375	0.749684868
P09	11.19028549	0.572260505	-5.142125487	11.54060137	2.777365196		18.86052037	-8.048590552	-6.943650143	16.55364435	-15.67655915		0.895965845	11.69217687	0.724763784	1.012005556	13.28983516	0.736539306	0.672552128	12.42833743	0.666796958	1.004815904	13.55503695	0.718075738
P10	41.4879985	8.487407604	-1.737213752	29.15685667	2.880741634	-2.377941222	35.73653555	-10.08955237	-0.51699235	39.5417497	-9.830442259	1.621473964	0.796002545	10.79099005	0.657227467	2.050335079	12.66794626	0.796700496	0.819178294	9.300518135	0.652730125	0.97084823	11.31687243	0.729313882
P11	21.43101489	-5.107707596	1.509179931	20.89194465	-3.958557905	3.962183782	22.45148651	-4.462482398	1.039426324	22.70457128	-13.2397807	4.334702857	2.046373284	13.48025186	0.7933827	0.831503237	12.29961305	0.664566687	0.535922636	11.9685498	0.641291068	0.781045382	12.53813301	0.70729523
P12	27.1788006	6.574108341	0.622356747	26.54998938	5.677996683	-0.707972044	24.72234534	4.407073543	-3.763976111	25.21682265	4.14193719	-0.741930614	0.349646044	7.504215852	0.488380042	0.885420835	10.01335113	0.719119931	0.47153388	10.09513742	0.564200922	0.340474857	10.39636127	0.503380799
P13	9.202236683	2.788288642	3.863686018	10.07649555	10.78142777	2.970446465	10.67511147	-4.876586046	-1.208729196	10.28539207	-5.98612696	3.221046291	0.679553253	9.893419833	0.661022497	1.099930519	13.25520833	0.749181673	0.659137405	9.038901602	0.620809691	0.820707453	15.97682119	0.686658193
P14	27.10652631	-5.564000283	4.191272732	30.94825448	-8.303885594	2.881718516							2.886654815	14.4012945	0.849642835	2.602763378	14.26701571	0.830947145
P15	10.44707789	3.69129975	-0.562066232	14.53022343	4.91714219	-4.642512689	7.662580162	3.999420105	7.722392927	10.30293955	-0.970623758	10.36357051	2.30547014	12.02566964	0.817304283	2.435400131	11.16898148	0.809279441	1.625694281	11.29287599	0.783850314	2.269862796	12.10801394	0.795071553
P16	10.72995605	3.410353808	7.332477986	13.78650437	-1.827634978	5.400252949	10.81149122	-12.13146415	8.92218261	12.66821155	-16.41029233	11.05075044	0.64500456	6.174039864	0.663652171	0.68450605	7.529572338	0.68606927	0.582850218	11.51390789	0.69443638	0.546336023	10.46997389	0.680378287
P17	26.51244371	12.81776739	-11.97337386	29.87188122	21.88492283	-1.056585251	32.15144207	-6.766425396	5.251999895	54.70775018	-10.02188006	7.840848982	1.606431364	12.04597701	0.779406205	0.642718725	10.6377551	0.71047153	1.103261017	12.42888403	0.751985838	0.732029637	12.08372978	0.753176263
P18	7.406212309	8.087413677	2.6516948	0.938768669	10.83097621	3.336471897	9.190349214	1.231964683	-4.508981325	10.77856182	-0.655446814	3.051181764	0.862643295	8.292945611	0.669758106	1.629056236	10.81898557	0.7189645	0.671193295	10.24811219	0.631250998	0.701745137	11.34699854	0.669139296
P19	-7.365465277	-3.102621283	-0.311960671	-8.409032202	2.375855022	2.124736137	-4.266015442	1.66444815	0.772690075	-3.232821808	-1.988917073	4.458031909	0.850802647	9.637774903	0.690301707	0.84699662	8.185404339	0.714813302	0.651232533	7.762676424	0.60355263	0.666412719	9.306834707	0.648589496
P20	-2.205188513	-0.22937497	-3.078056558	-2.466420616	-0.432643566	-0.220763059	3.520949675	2.557237741	3.671151206	5.827973473	2.122087289	6.802297089	0.830982424	9.752321981	0.672259361	0.703736983	8.27913957	0.618425889	0.505224412	8.158682635	0.587795676	0.650447243	7.106164384	0.612737627
P21	23.95323924	2.252971774	3.449305356	23.61231892	1.496512315	-3.523181059	23.79634451	-3.309791473	7.46282799	22.96935205	-3.721056885	8.019756507	0.681971446	11.7164723	0.68732297	0.922584118	11.57811261	0.739214758	0.647875261	12.47841105	0.675254789	1.152420011	12.39030506	0.730740963
P22	8.315046208	-0.772788206	-2.712241729	4.696275602	0.169750772	-0.948864412	13.1011758	-1.352200069	-2.922785269	8.737242008	-2.320992374	5.175081174	1.892473237	11.18483412	0.791574789	1.593108012	10.89063221	0.796028664	1.260649628	10.59213885	0.758273504	1.880095447	11.77962195	0.812490278
P23	0.546573042	-3.685697493	3.076930543	0.63658602	-1.755885313	-0.58635276	5.817344962	-3.929209796	-9.243796083	7.573811606	-2.705818457	-10.029036	1.710708634	13.17073171	0.756052219	1.712318118	12.86239281	0.780640648	2.759544912	14.57497995	0.835299648	1.958282313	14.48722836	0.810617705
P24	9.522896659	0.347263125	-3.075391285	10.62273176	1.04751017	-9.062551959	13.25463323	-3.778255473	0.304939834	15.96877376	-4.949946162	2.931339499	1.046413909	13.41656758	0.738988543	1.763822415	13.17028986	0.758379865	1.099005186	13.14655172	0.728339137	0.913259215	12.93103448	0.731612775
P25	5.829910178	2.709327295	-2.524398133	5.894373349	4.84917596	-13.50329293	-1.373876949	-0.778647497	3.108294212	1.663638263	0.263059455	-9.636659374	0.766923346	7.744049672	0.63944507	0.750966992	7.200321802	0.660247871	0.849103196	9.142166734	0.717186184	0.713099272	8.923135464	0.6737591
P26	-5.00527041	0.353556289	-10.00032603	-5.868016321	2.775109224	-13.27798906	-2.759403707	-1.979754093	2.206218651	-1.336257594	-2.716820828	2.707778141	1.147937632	12.59634888	0.724506346	1.125051765	13.65835504	0.747215513	1.090777066	13.20501343	0.728124607	0.948542348	12.74654832	0.761718438
P27	-13.35651113	0.984048283	-4.663868434	-12.14352458	3.953283313	-11.80855852	-14.22440987	-0.042678871	8.119820422	-14.79779696	-1.698862448	10.06550278	0.992820076	8.600917431	0.711635152	0.528905802	8.344899375	0.677303704	0.587074718	9.790595151	0.65325499	0.610724128	9.668411867	0.687820142
P28	-0.627054463	-2.013997388	-4.972650707	1.331516766	-0.050115081	-6.823508135	-0.157897303	3.7844598	1.078232836	-6.837873253	1.96579479	5.754507414	0.526195053	7.088744589	0.610606297	0.505019567	7.145877378	0.549607583	0.504837754	9.719014627	0.640927885	0.506583011	8.624272652	0.604432473
P29	-8.813789752	-0.55394725	8.137644321	-11.83513013	-0.952383701	6.489274408	-3.855988592	-1.503267499	-1.115201939	-4.4504692	-1.19311599	4.208360426	0.511462258	9.783449343	0.61296473	0.51543975	10.43112897	0.660572396	0.815055573	12.64523625	0.693063415	0.742122159	12.10019268	0.660710579
P30	11.1997736	0.332605729	4.452633279	6.521131124	0.662859296	6.919138655	3.89859697	0.897465923	2.636956992	2.97333539	0.844211675	9.580410974	2.923240422	15.61023622	0.841149278	3.50835104	17.28045326	0.857399047	3.950198891	17.94821499	0.855595959	3.570220819	17.72561716	0.884853113
P31	24.96236454	1.034501467	6.291046842	27.2477209	4.667449188	1.00758802	24.65330917	-4.062626796	0.225922643	23.11245946	-4.112263199	4.834571187	1.000980892	11.34118541	0.758028992	2.499297274	11.99036323	0.830612096	0.974221316	13.30403516	0.742010798	2.991481312	14.17293233	0.829230521
P32	0.053190624	-1.444189374	0.104106459	0.003842501	1.958909032	-3.731140913	6.553117438	2.392333741	0.636384687	6.843552083	0.690943024	5.311952798	1.326967127	10.05248284	0.722908394	1.658776104	11.32705143	0.771551055	1.55245694	9.680638723	0.763888475	2.082070842	11.27379209	0.797999187
fat	Fatigue
sqR	Squat right
sqL	Squat left
beg	Beginning
end	End
sg	Sagittal
fr	Frontal
tr	Transverse
f50	50th percentile
f95	95th percentile
sentr	Sample entropy
