# Supplementary material for: Remote assessment of pelvic kinematics during single leg squat using smartphone sensors: Between-day reliability and identification of acute changes in motor performance
Source: PLoS One. 2023 Nov 22;18(11):e0288760. doi: 10.1371/journal.pone.0288760 (PMC10664960; doi:10.1371/journal.pone.0288760)
Supplement: S2 Data — (CSV) [file pone.0288760.s002.csv]

PART	sqR_sg_d1	sqR_fr_d1	sqR_tr_d1	sqR_sg_d2	sqR_fr_d2	sqR_tr_d2	sqL_sg_d1	sqL_fr_d1	sqL_tr_d1	sqL_sg_d2	sqL_fr_d2	sqL_tr_d2	f50_sqR_d1	f50_sqR_d2	f95_sqR_d1	f95_sqR_d2	sentr_sqR_d1	sentr_sqR_d2	f50_sqL_d1	f50_sqL_d2	f95_sqL_d1	f95_sqL_d2	sentr_sqL_d1	sentr_sqL_d2
P01	-1.342205819	-0.951774877	6.677654559	1.979693611	-3.857836826	5.210959611	-3.591349178	3.433876712	-4.078683939	5.893473269	3.906641867	-5.503398956	2.552636323	2.468607975	13.01747655	12.86914091	0.832695162	0.821182454	2.49959577	2.877670358	13.41897156	13.45322693	0.8345152	0.844682567
P02	-5.95884758	3.559467258	4.509398735				-1.328165454	3.671381649	-2.570306585				2.922604955		13.96847052		0.832269706		3.609515214		14.74753773		0.860072362
P03	-6.112790695	-4.618134265	-2.626423583	-0.697362578	-5.625892564	-3.528540842	-11.1485915	6.736526746	4.519547957	-9.096699116	3.662914499	4.081779582	2.258644698		13.70296647		0.808088959		2.256284416		14.15843396		0.80943226
P04	28.921172	2.74917862	1.106801549	27.31845497	7.486424814	5.354231292	33.16643589	-13.96446168	-6.783781979	26.67959857	-14.67101966	-6.848581937	1.452080494	1.444197093	13.19159	11.87916931	0.761617773	0.764235242	2.497463557	2.068232015	14.27504472	13.07628235	0.802430088	0.801861467
P05	-3.234767048	2.234211609	-6.798426798	-7.293574004	-1.350795253	-3.437383162	-1.531125842	1.295342368	5.30903701	-7.792071861	1.868851819	2.41941377	1.401795641	2.119437595	12.86931622	13.70616157	0.74859976	0.798114061	1.090628752	1.411851426	12.78695784	13.0172417	0.692525526	0.750837915
P06	12.32793102	4.223846888	1.521582305	7.182564129	-3.690496716	4.62625837	15.45607491	4.381906329	-0.37171195	15.6669448	4.447832885	-5.174275314	2.61941911	3.611068295	14.62823846	14.79179012	0.806169917	0.850531684	3.632494981	3.085966902	14.54254564	14.14608598	0.858282472	0.834235201
P07	26.68628595	-3.685790139	-3.71	28.82108608	-2.63135352	-6.715268062	20.41087846	-1.525022809	-9.221934728	19.21385593	0.75807843	-6.606556015	1.908565964	1.725415527	11.94638173	11.73848798	0.785284793	0.795974665	1.689362953	1.02493544	12.04454009	10.68270947	0.767348751	0.701532646
P08	19.0723682	-0.63151198	-0.806557054	25.4510813	0.370714994	4.667082966	13.73329917	2.235663536	0.437601256	18.45429712	3.176701975	3.296455547	1.21523831	1.009621891	11.69352175	11.36925697	0.726624387	0.71660992	1.314561913	1.820482462	11.5165575	12.15589931	0.751806857	0.76962239
P09	18.51239941	-1.03675219	-1.309467217	19.52245681	-0.673212467	-7.09105491	18.90118678	0.862659788	6.674328585	21.73034171	-8.168534867	5.052416123	1.560942602	0.854537208	13.43605616	11.91431965	0.751745441	0.727073316	1.038194676	0.712571653	13.2370963	12.67558348	0.725898515	0.668240352
P10	36.45597199	8.154418322	-3.216873335	26.22786559	6.663745515	6.105522156	34.94307948	-13.43047942	-5.849125077	26.11853626	-10.82102554	3.743004106	0.706498263	0.719667731	10.08077318	10.10558585	0.620398486	0.635831179	0.725174757	0.830505571	9.590930146	9.074051006	0.626019936	0.635463077
P11	20.69658877	-4.966005428	5.07563715				19.78277101	0.7025172	3.957960298				0.716099537		12.45577181		0.682828923		0.716271137		12.55428527		0.633792622
P12	30.11237035	6.99594468	4.078462304	21.71101032	6.759841206	8.786496095	24.09632445	-0.21039777	-0.134820217	13.77624451	-0.437911952	4.925540042	0.458682929	0.352503836	7.883944778	7.924890163	0.562274091	0.499886451	0.793348292	0.624537216	9.182497646	9.604230858	0.613750333	0.55925434
P13	6.351580506	4.235054434	2.19508149	27.76560517	-1.307349547	8.4565	10.13405502	0.225289538	-2.450389185	19.85613261	-2.407564868	2.970312213	0.650250069	0.893718843	9.357007488	9.659541917	0.60003045	0.636915343	0.648096265	0.675964724	8.047355104	9.067176618	0.571732964	0.613772945
P14	33.70910614	-4.948102308	-1.472034812	8.817940402	-7.462045753	-3.721187555	31.93075455	1.650866869	8.707424198	31.66792875	-2.430019809	3.86460564	4.230502915	1.597938406	14.25046057	12.58646192	0.851927701	0.757891512	3.218626288	0.933875777	13.99851083	12.62102576	0.842614236	0.685513286
P15	12.74247606	5.222925801	-3.568337815	4.227186667	1.028663246	-1.174505194	11.73357569	-1.746880233	3.628567372	7.248099312	0.550108502	4.285015867	2.757513671	2.230205479	11.48324631	10.25046599	0.824943056	0.805245351	1.780050391	1.596352341	11.21305786	9.961703469	0.77717843	0.767840143
P16	9.556799562	0.536688114	13.93578142	20.22725599	2.312028797	12.35406638	13.44826142	-0.945754496	6.688750341	18.47299824	-5.476054491	-4.005265811	0.739237268	0.619067049	6.012486244	5.199319535	0.648537944	0.620429919	0.656961452	0.572048784	9.289628474	8.35448889	0.678008236	0.630692965
P17	18.33643636	12.98681863	14.37849887	33.18918166	11.14306949	11.41042772	24.70146856	-7.635147956	-8.164535489	35.92230827	-6.931391527	-3.460473732	1.738930195	1.353173747	12.76386664	11.98164604	0.785875717	0.750908899	1.5913287	0.939665281	12.96697211	12.21411197	0.760328327	0.725864261
P18	13.94798851	4.993781562	3.905474226	7.41945173	4.050429753	1.48	10.73154808	-2.796122197	-8.257340081	5.323401436	2.767243398	-11.44270069	0.84854121	0.777812679	9.754024927	8.734753264	0.649303791	0.592073001	0.781639149	0.678119485	8.748305609	8.841916121	0.620664233	0.604832345
P19	-3.065247842	-1.186286876	3.222989814	-2.88735262	-1.689422975	-1.309722829	-6.254802772	0.803530114	0.783255991	-3.615500003	3.245088669	0.93799649	0.815326673	1.177911523	11.42785123	8.066123292	0.677925845	0.681559914	1.269153334	1.127944248	10.36973311	8.618445456	0.692790267	0.66877014
P20	7.117848004	0.13409976	-8.19421755	2.057404345	-0.232888472	-3.74332316	7.066336816	1.748291967	2.6118625	1.489613314	2.817991744	6.420472519	1.182004401	0.702199378	8.546201078	7.471146993	0.64428072	0.575734783	0.895265636	0.661311503	9.637893197	7.366379219	0.597295188	0.56308013
P21	22.18063412	1.926872136	11.18499983	10.45760377	-1.478749673	-0.544709973	25.76563345	-4.416752028	4.29724926	14.14586303	1.533710133	10.09043475	0.887206907	1.100449634	11.67519501	12.42287056	0.699310258	0.749409324	0.778371553	0.971842976	12.44182285	12.31718518	0.72081351	0.717315744
P22	11.76615064	-1.441868037	2.133875113	9.666451678	0.405268623	-0.53806111	16.07723541	0.54541085	0.04918932	13.05115963	-1.566434514	0.782257549	1.638871862	1.298198928	9.702996203	9.542376538	0.764544557	0.732157998	2.14124081	1.201468222	11.23612935	10.49886452	0.783460271	0.762268914
P23	4.887273797	1.754427034	0.984766807	4.678417957	-1.259636866	4.504472209	5.279581388	-2.164759859	-11.74684834	4.848961516	-5.446191032	-9.625136343	2.499252935	1.966540773	14.46435137	13.14404151	0.821288098	0.758999324	2.301907382	1.847753782	14.00509511	13.36938942	0.807854559	0.761701545
P24	11.61837527	1.631989304	0.173029717	14.03648269	3.357379463	-4.610495934	8.408556692	-4.630745257	-0.828917611	14.77154895	-5.52940961	-2.480618106	1.622839681	1.282775305	13.48607846	13.09975453	0.729840251	0.720558907	1.731634178	0.942963568	13.1550085	12.01941259	0.738802574	0.697566021
P25	8.051838226	0.220726537	-2.320386746	4.145566892	0.700073135	-1.516156103	5.440624236	-0.145329338	-1.805381184	1.194050799	-1.361257919	-4.725774057	0.995870279	1.070830855	6.792072902	7.427246726	0.62813146	0.658748491	1.247657392	0.710614308	8.534012559	8.60428002	0.639423456	0.62512121
P26	7.677994996	-0.823307713	-7.02578751	4.620749624	0.319377988	-8.404543499	11.5607092	2.321304891	-1.117361155	16.11103472	-0.393330747	-2.178859424	2.892961976	2.490032977	14.00679279	13.11636325	0.831349037	0.784046059	2.114598246	1.098882426	12.46727587	10.52873038	0.761433599	0.729466109
P27	-3.804113498	1.843447288	-8.245514869	5.901242588	-0.111769963	-6.51775783	-1.893194107	-2.984217642	3.212698337	5.570758879	-1.777349856	2.672619983	1.105376965	0.796800462	11.81571616	10.9382716	0.718614284	0.651764669	1.001668894	0.861511462	12.10321438	11.86453826	0.70518619	0.679072373
P28	-10.91060265	0.999085428	-1.258809283	-13.62705409	2.673162765	-3.483856514	-6.529765958	-2.18278566	1.654306925	-14.78502741	-2.626644724	0.825722625	0.668050854	0.581512683	8.259262587	7.793232892	0.675670612	0.638751768	0.682816962	0.591856099	9.442202642	9.22506621	0.6477168	0.646507145
P29	-2.962412394	-1.237843077	-4.606913366	-0.985174665	-1.994643339	-2.645669492	-4.565921945	2.521656614	5.305052057	0.977600529	0.881572916	2.139873135	0.671175936	0.541939452	8.073889539	10.37562015	0.60573847	0.60963759	0.594503276	0.541864836	8.045775423	10.71039545	0.573035783	0.614673791
P30	-6.522834014	1.668150617	8.039321623	-8.241761298	-1.662737863	2.660308962	-2.843996667	-4.195994626	4.79662324	-5.914269537	-3.282155813	2.364891388	0.60935794	0.517392031	10.38268178	9.781312353	0.620230882	0.570615272	0.59213936	0.951535732	11.34075905	12.21521773	0.604602745	0.66582419
P31	7.183208768	-2.011335662	0.926420248	5.880760565	-1.690188418	7.506660302	9.504123221	2.932763886	1.634193635	7.329577504	4.672654497	5.130487671	4.879949122	4.199545293	16.56786833	15.85626191	0.896679522	0.879932308	3.422064123	3.361506361	17.07295374	17.91738394	0.865099457	0.856840125
P32	23.40785602	3.382442821	4.261876608				26.41945128	-4.411046182	0.774932136				2.353591502		12.79426692		0.823605623		1.783908947		13.51221823		0.806862803
P33	1.375684638	-1.038440265	-1.811781471	1.455623803	-1.52766748	-1.229168725	5.903622454	4.039751418	1.547461636	5.625624357	3.009220836	1.041341087	1.363932601	1.436849615	9.201526229	8.667331665	0.712430375	0.694589673	1.867566663	1.462847284	10.67859811	9.33178591	0.797853179	0.722714558
sqR	Squat right
sqL	Squat left
d1	Day 1
d2	Day 2
sg	Sagittal
fr	Frontal
tr	Transverse
f50	50th percentile
f95	95th percentile
sentr	Sample entropy
